# Supplementary material for: Polyhalonitrobutadienes as Versatile Building Blocks for the Biotargeted Synthesis of Substituted N-Heterocyclic Compounds
Source: Molecules. 2020 Jun 21;25(12):2863. doi: 10.3390/molecules25122863 (PMC7355852; doi:10.3390/molecules25122863)
Supplement: Supplementary file 1 [file molecules-25-02863-s001.zip]

Archive with 2 entries (2 files):
- molecules-805501-supplementary.pdf
- Schemata.zip
